# Supplementary material for: Assessing the growth in clinical skills using a progress clinical skills examination
Source: PeerJ. 2020 May 1;8:e9091. doi: 10.7717/peerj.9091 (PMC7197398; doi:10.7717/peerj.9091)
Supplement: Supplemental Information 2 — Detailed results of the generalizability study [file peerj-08-9091-s002.zip]

Archive with 13 entries (12 files):
- GENOVA Output for Generalizability Study Results/
- GENOVA Output for Generalizability Study Results/First Year Counseling.txt
- GENOVA Output for Generalizability Study Results/First Year History.txt
- GENOVA Output for Generalizability Study Results/First Year Interactive Skills.txt
- GENOVA Output for Generalizability Study Results/First Year Physical Exam Skills.txt
- GENOVA Output for Generalizability Study Results/First Year Post Encounter.txt
- GENOVA Output for Generalizability Study Results/First Year Safety.txt
- GENOVA Output for Generalizability Study Results/Second Year Counseling.txt
- GENOVA Output for Generalizability Study Results/Second Year History.txt
- GENOVA Output for Generalizability Study Results/Second Year Interactive Skills.txt
- GENOVA Output for Generalizability Study Results/Second Year Physical Exam Skills.txt
- GENOVA Output for Generalizability Study Results/Second Year Post Encounter.txt
- GENOVA Output for Generalizability Study Results/Second Year Safety.txt
