# Supplementary material for: Assessing the growth in clinical skills using a progress clinical skills examination
Source: PeerJ. 2020 May 1;8:e9091. doi: 10.7717/peerj.9091 (PMC7197398; doi:10.7717/peerj.9091)
Supplement: Supplemental Information 2 — Detailed results of the generalizability study [file peerj-08-9091-s002.zip › GENOVA Output for Generalizability Study Results/First Year Interactive Skills.txt]

                          GGGGGGGGGG   EEEEEEEEEEEE  NN        NN    OOOOOOOO    VV        VV   AAAAAAAAAA 
                         GGGGGGGGGGGG  EEEEEEEEEEEE  NNN       NN   OOOOOOOOOO   VV        VV  AAAAAAAAAAAA
                         GG         G  EE            NNNN      NN  OO        OO  VV        VV  AA        AA
                         GG            EE            NN NN     NN  OO        OO   VV      VV   AA        AA
                         GG            EE            NN  NN    NN  OO        OO   VV      VV   AA        AA
                         GG            EE            NN   NN   NN  OO        OO   VV      VV   AA        AA
                         GG            EE            NN    NN  NN  OO        OO    VV    VV    AA        AA
                         GG            EEEEEEEE      NN     NN NN  OO        OO    VV    VV    AA        AA
                         GG      GGGG  EEEEEEEE      NN      NNNN  OO        OO    VV    VV    AAAAAAAAAAAA
                         GG      GGGG  EE            NN       NNN  OO        OO     VV  VV     AAAAAAAAAAAA
                         GG        GG  EE            NN        NN  OO        OO     VV  VV     AA        AA
                         GG        GG  EE            NN        NN  OO        OO     VV  VV     AA        AA
                         GG        GG  EE            NN        NN  OO        OO      V  V      AA        AA
                         GG        GG  EE            NN        NN  OO        OO      VVVV      AA        AA
                         GGGGGGGGGGGG  EEEEEEEEEEEE  NN        NN   OOOOOOOOOO       VVVV      AA        AA
                          GGGGGGGGGG   EEEEEEEEEEEE  NN        NN    OOOOOOOO         VV       AA        AA


                                           A GENERAL PURPOSE ANALYSIS OF VARIANCE SYSTEM
                                             ---                      -  --

                                      GENOVA IS A FORTRAN 77 PROGRAM FOR ANALYSIS OF VARIANCE
                                        AND GENERALIZABILITY ANALYSES WITH BALANCED DESIGNS


                                                             AUTHORS

                                                         Joe E. Crick, Ed.D.
                                               Chief Technology & Information Officer
                                         Vice President Applications and Database Services
                                                National Board of Medical Examiners
                                                      Philadelphia, PA  19104

                                                      Robert L. Brennan, Ed.D.
                                                   Director, Iowa Testing Program
                                                         University of Iowa
                                                       Iowa City, Iowa 52242


                                                           VERSION 3.1
                                                          January, 2001
                               GENOVA has been checked for accuracy of output, however the authors
                                can make no assurances that the program is totally without error.

              GENOVA was developed in part under contract No. N00123-78-C-1206 with the Navy Personnel Research and 
              Development Center (NPRDC); Robert L. Brennan Principal Investigator.  GENOVA does not necessarily
              reflect NPRDC positions or policy, and no official endorsement should be inferred
   GENOVA  VERSION 3.1                                                                                                PAGE       1
                                                     CONTROL CARD INPUT LISTING


   COLUMN   11111111112222222222333333333344444444445555555555666666666677777777778
   12345678901234567890123456789012345678901234567890123456789012345678901234567890
   ﻿                                                                             

 INVALID KEYWORD FOUND ON CONTROL CARD: CARD IMAGE =
     ﻿                                                                             

                                                                                   

 COLUMNS 1-12 BLANK WHEN NOT EXPECTED: CARD IMAGE = 
                                                                                     

   GSTUDY      Spring 1 ECE Interactive Skills                                     
   OPTIONS     RECORDS 2                                                           
   EFFECT      * P 183 0                                                           
   EFFECT      + C 8 0                                                             
   FORMAT      (11x,8f1.0)                                                         
   PROCESS                                                                         
   GENOVA  VERSION 3.1                                                                                                PAGE       2
          G STUDY                                 Spring 1 ECE Interactive Skills                   

                                             EXPANDED MAIN AND INTERACTION EFFECT TABLE             

         (** = INFINITE)    P         C                  TOTAL   DEGREES                                                          
         SAMPLE SIZE      183         8        PRIMARY  NUMBER     OF                                                             
         UNIVERSE SIZE   ****      ****        INDICES  INDICES  FREEDOM                                                          
        ************************************
        *              *         *         *
        *  P           *    1    *    0    *      1        1        182                                                           
        *  C           *    0    *    1    *      1        1          7                                                           
        *              *         *         *
        ************************************
        *              *         *         *
        *  PC          *    1    *    1    *      2        2       1274                                                           
        *              *         *         *
        ************************************
   GENOVA  VERSION 3.1                                                                                                PAGE       3
          G STUDY                                 Spring 1 ECE Interactive Skills                   

                                               INPUT RECORD LISTING WITH RECORD MEANS               


 RECORD #      1     8.00000     8.00000     8.00000     8.00000     8.00000     8.00000     8.00000     6.00000
                     7.75000

 RECORD #      2     8.00000     8.00000     8.00000     8.00000     8.00000     8.00000     8.00000     8.00000
                     8.00000

 RECORD #    182     8.00000     8.00000     8.00000     6.00000     8.00000     8.00000     6.00000     8.00000
                     7.50000

 RECORD #    183     8.00000     6.00000     8.00000     8.00000     6.00000     8.00000     8.00000     8.00000
                     7.50000
   GENOVA  VERSION 3.1                                                                                                PAGE       4
          G STUDY                                 Spring 1 ECE Interactive Skills                   

                                                          CELL MEAN SCORES                          


 **********************************************************************************************************************************

                                             *** GRAND MEAN =            7.2663934 ***


 **********************************************************************************************************************************

   MEAN SCORES FOR EFFECT:  C              SUBSCRIPT NOTATION:  (C)                


         (1) =           7.234973        (2) =           7.387978        (3) =           7.387978        (4) =           7.792350 
         (5) =           6.721311        (6) =           7.879781        (7) =           7.344262        (8) =           6.382514 
   GENOVA  VERSION 3.1                                                                                                PAGE       5
          G STUDY                                 Spring 1 ECE Interactive Skills                   

                                                            ANOVA TABLE                             

         (** = INFINITE)    P         C                                                                                           
         SAMPLE SIZE      183         8                                                                                           
         UNIVERSE SIZE   ****      ****                                                                                           
        ------------------------------------------------------------------------------------------------------------------
                      DEGREES      SUMS OF        SUMS OF                             (QF = QUASI F RATIO)
                         OF      SQUARES FOR    SQUARES FOR       MEAN            F            F-TEST DEGREES OF FREEDOM
         EFFECT       FREEDOM    MEAN SCORES   SCORE EFFECTS     SQUARES      STATISTIC        NUMERATOR      DENOMINATOR
        ------------------------------------------------------------------------------------------------------------------
         P                182    77636.50000      336.60656       1.84949       1.64086             182            1274           
         C                  7    77623.40984      323.51639      46.21663      41.00324               7            1274           
        ------------------------------------------------------------------------------------------------------------------
         PC              1274    79396.00000     1435.98361       1.12715                                                         
        ------------------------------------------------------------------------------------------------------------------
         MEAN                    77299.89344
        ------------------------------------------------------------------------------------------------------------------
         TOTAL           1463                    2096.10656
        ------------------------------------------------------------------------------------------------------------------
           NOTE: FOR GENERALIZABILITY ANALYSES, F-STATISTICS SHOULD BE IGNORED
   GENOVA  VERSION 3.1                                                                                                PAGE       6
          G STUDY                                 Spring 1 ECE Interactive Skills                   

                                                          G STUDY RESULTS                           

         (** = INFINITE)    P         C                                                                                           
         SAMPLE SIZE      183         8                                                                                           
         UNIVERSE SIZE   ****      ****                                               QFM = QUADRATIC FORM                        
        -----------------------------------------------------------------------------
                                   M O D E L   V A R I A N C E   C O M P O N E N T S
                      DEGREES      - - - - -   - - - - - - - -   - - - - - - - - - -
                         OF          USING            USING EMS          STANDARD
         EFFECT       FREEDOM      ALGORITHM          EQUATIONS           ERROR
        -----------------------------------------------------------------------------
         P                182        0.0902926          0.0902926          0.0247398                                              
         C                  7        0.2463906          0.2463906          0.1190534                                              
        -----------------------------------------------------------------------------
         PC              1274        1.1271457          1.1271457          0.0446241                                              
        -----------------------------------------------------------------------------
           NOTE: THE "ALGORITHM" AND "EMS" ESTIMATED VARIANCE COMPONENTS WILL BE
                 IDENTICAL IF THERE ARE NO NEGATIVE ESTIMATES
   GENOVA  VERSION 3.1                                                                                                PAGE       7
          G STUDY                                 Spring 1 ECE Interactive Skills                   

                                                   EXPECTED MEAN SQUARE EQUATIONS                   

         (** = INFINITE)    P         C                                                                                           
         SAMPLE SIZE      183         8                                                                                           
         UNIVERSE SIZE   ****      ****                                                                                           


 EMS(P)           =  1.00*VC(PC)  +  8.00*VC(P)                                                                                    

 EMS(C)           =  1.00*VC(PC)  +  183.00*VC(C)                                                                                  

 EMS(PC)          =  1.00*VC(PC)                                                                                                   
   GENOVA  VERSION 3.1                                                                                                PAGE       8
          G STUDY                                 Spring 1 ECE Interactive Skills                   

                                 VARIANCE - COVARIANCE MATRIX FOR ESTIMATED VARIANCE COMPONENTS (V) 


                  P             C             PC                                                                                  

 P                0.0006121
 C                0.0000014     0.0141737
 PC              -0.0002489    -0.0000109     0.0019913
   GENOVA  VERSION 3.1                                                                                                PAGE       9
                                                     CONTROL CARD INPUT LISTING


   COLUMN   11111111112222222222333333333344444444445555555555666666666677777777778
   12345678901234567890123456789012345678901234567890123456789012345678901234567890
   DSTUDY      Generalizability as designed                                        
   DEFFECT     $ P                                                                 
   DEFFECT       C 8                                                               
   ENDDSTUDY                                                                       
   GENOVA  VERSION 3.1                                                                                                PAGE      10
          D STUDY                                   Generalizability as designed                    

                                                   D STUDY DESIGN NUMBER 001-001                    

       OBJECT OF MEASUREMENT :      P                       FACETS :      C      
     G STUDY POPULATION SIZE : INFINITE     G STUDY UNIVERSE SIZES : INFINITE                                                    
     D STUDY POPULATION SIZE : INFINITE     D STUDY UNIVERSE SIZES : INFINITE                                                    
         D STUDY SAMPLE SIZE :   183          D STUDY SAMPLE SIZES :     8                                                       
 ----------------------------------------------------------------------------------------------------------------------------------
                          VARIANCE COMPONENTS IN TERMS OF                            VARIANCE COMPONENTS IN TERMS OF
                G STUDY UNIVERSE (OF ADMISSIBLE OBSERVATIONS) SIZES             D STUDY UNIVERSE (OF GENERALIZATION) SIZES
             ---------------------------------------------------------- -----------------------------------------------------------
                                                VARIANCE COMPONENTS                                        VARIANCE COMPONENTS
               VARIANCE     FINITE   D STUDY      FOR MEAN SCORES         VARIANCE     FINITE   D STUDY      FOR MEAN SCORES
              COMPONENTS   UNIVERSE SAMPLING --------------------------  COMPONENTS   UNIVERSE SAMPLING ---------------------------
              FOR SINGLE     COR-     FRE-                   STANDARD    FOR SINGLE     COR-     FRE-                   STANDARD
 EFFECT      OBSERVATIONS  RECTIONS QUENCIES   ESTIMATES      ERRORS    OBSERVATIONS  RECTIONS QUENCIES   ESTIMATES      ERRORS
 ----------------------------------------------------------------------------------------------------------------------------------
 P              0.09029     1.0000        1     0.09029       0.02474      0.09029     1.0000        1     0.09029       0.02474   
 C              0.24639     1.0000        8     0.03080       0.01488      0.24639     1.0000        8     0.03080       0.01488   
 PC             1.12715     1.0000        8     0.14089       0.00558      1.12715     1.0000        8     0.14089       0.00558   
 ----------------------------------------------------------------------------------------------------------------------------------
            QFM = QUADRATIC FORM

 ----------------------------------------------------------------------------------------------------------------------------------


                                                    STANDARD
                                          STANDARD  ERROR OF
                                VARIANCE DEVIATION  VARIANCE

              UNIVERSE SCORE     0.09029   0.30049   0.02474
     EXPECTED OBSERVED SCORE     0.23119   0.48082   0.02410
            LOWER CASE DELTA     0.14089   0.37536   0.00558          GENERALIZABILITY COEFFICIENT =  0.39056  ( 0.64086)
            UPPER CASE DELTA     0.17169   0.41436   0.01588                                   PHI =  0.34465  ( 0.52590)
                        MEAN     0.03206   0.17906
 ----------------------------------------------------------------------------------------------------------------------------------
        NOTE:  SIGNAL/NOISE RATIOS ARE IN PARENTHESES
   GENOVA  VERSION 3.1                                                                                                PAGE      11
          D STUDY                                   Generalizability as designed                    

                                                   D STUDY DESIGN NUMBER 001-001                    


         VARIANCE - COVARIANCE MATRIX FOR ESTIMATED VARIANCE COMPONENTS (FOR MEAN SCORES) IN UNIVERSE OF GENERALIZATION (W)


                  P             C             PC                                                                                  

 P                0.0006121
 C                0.0000002     0.0002215
 PC              -0.0000311    -0.0000002     0.0000311
   GENOVA  VERSION 3.1                                                                                                PAGE      12
                                                     CONTROL CARD INPUT LISTING


   COLUMN   11111111112222222222333333333344444444445555555555666666666677777777778
   12345678901234567890123456789012345678901234567890123456789012345678901234567890
   FINISH                                                                          
