# Supplementary material for: Assessing the growth in clinical skills using a progress clinical skills examination
Source: PeerJ. 2020 May 1;8:e9091. doi: 10.7717/peerj.9091 (PMC7197398; doi:10.7717/peerj.9091)
Supplement: Supplemental Information 3 [file peerj-08-9091-s003.zip]

Archive with 7 entries (6 files):
- Repeated measures results/
- Repeated measures results/Counseling analysis.xlsx
- Repeated measures results/History analysis.xlsx
- Repeated measures results/Interpersonal Skills analysis.xlsx
- Repeated measures results/Physical Exam analysis.xlsx
- Repeated measures results/Post Encounter.xlsx
- Repeated measures results/Safety.xlsx
