# Supplementary material for: Assessing the growth in clinical skills using a progress clinical skills examination
Source: PeerJ. 2020 May 1;8:e9091. doi: 10.7717/peerj.9091 (PMC7197398; doi:10.7717/peerj.9091)
Supplement: Supplemental Information 3 [file peerj-08-9091-s003.zip › Repeated measures results/Counseling analysis.xlsx]

## Sheet: Repeated Measures
Between-Subjects Factors
		N
Matric Year	2016	170
	2017	183
Multivariate Testsa
Effect		Value	F	Hypothesis df	Error df	Sig.
Counseling	Pillai's Trace	0.0985658	12.720b	3	349	6.57718e-08
	Wilks' Lambda	0.901434	12.720b	3	349	6.57718e-08
	Hotelling's Trace	0.109343	12.720b	3	349	6.57718e-08
	Roy's Largest Root	0.109343	12.720b	3	349	6.57718e-08
Counseling * MatricYear	Pillai's Trace	0.214774	31.819b	3	349	3.32151e-18
	Wilks' Lambda	0.785226	31.819b	3	349	3.32151e-18
	Hotelling's Trace	0.273518	31.819b	3	349	3.32151e-18
	Roy's Largest Root	0.273518	31.819b	3	349	3.32151e-18
a. Design: Intercept + MatricYear Within Subjects Design: Counseling
b. Exact statistic
Mauchly's Test of Sphericitya
Measure:	MEASURE_1
Within Subjects Effect	Mauchly's W	Approx. Chi-Square	df	Sig.	Epsilonb
					Greenhouse-Geisser	Huynh-Feldt	Lower-bound
Counseling	0.94933	18.1852	5	0.00272317	0.96608	0.977759	0.333333
Tests the null hypothesis that the error covariance matrix of the orthonormalized transformed dependent variables is proportional to an identity matrix.
a. Design: Intercept + MatricYear Within Subjects Design: Counseling
b. May be used to adjust the degrees of freedom for the averaged tests of significance. Corrected tests are displayed in the Tests of Within-Subjects Effects table.
Tests of Within-Subjects Effects
Measure:	MEASURE_1
Source		Type III Sum of Squares	df	Mean Square	F	Sig.
Counseling	Sphericity Assumed	2764.79	3	921.598	11.5186	1.96484e-07
	Greenhouse-Geisser	2764.79	2.89824	953.956	11.5186	2.97955e-07
	Huynh-Feldt	2764.79	2.93328	942.561	11.5186	2.58152e-07
	Lower-bound	2764.79	1	2764.79	11.5186	0.000767775
Counseling * MatricYear	Sphericity Assumed	8424.31	3	2808.1	35.0971	1.27425e-21
	Greenhouse-Geisser	8424.31	2.89824	2906.7	35.0971	5.65159e-21
	Huynh-Feldt	8424.31	2.93328	2871.98	35.0971	3.38387e-21
	Lower-bound	8424.31	1	8424.31	35.0971	7.48684e-09
Error(Counseling)	Sphericity Assumed	84249.9	1053	80.0094
	Greenhouse-Geisser	84249.9	1017.28	82.8186
	Huynh-Feldt	84249.9	1029.58	81.8294
	Lower-bound	84249.9	351	240.028
Tests of Within-Subjects Contrasts
Measure:	MEASURE_1
Source		Type III Sum of Squares	df	Mean Square	F	Sig.
Counseling	Linear	1367.27	1	1367.27	15.8296	8.4223e-05
	Quadratic	1306.26	1	1306.26	15.5826	9.54301e-05
	Cubic	91.2691	1	91.2691	1.30709	0.253702
Counseling * MatricYear	Linear	8119.75	1	8119.75	94.0067	7.50196e-20
	Quadratic	275.345	1	275.345	3.28465	0.0707847
	Cubic	29.209	1	29.209	0.418309	0.518205
Error(Counseling)	Linear	30317.3	351	86.3742
	Quadratic	29423.5	351	83.8277
	Cubic	24509.1	351	69.8264
Tests of Between-Subjects Effects
Measure:	MEASURE_1
Transformed Variable:	Average
Source	Type III Sum of Squares	df	Mean Square	F	Sig.
Intercept	5.95852e+06	1	5.95852e+06	30595.6	0
MatricYear	25940.9	1	25940.9	133.2	2.4297e-26
Error	68357.6	351	194.751
Matric Year * Counseling
Measure:	MEASURE_1
Matric Year		Mean	Std. Error	95% Confidence Interval
				Lower Bound	Upper Bound
2016	1	73.2647	0.849432	71.5941	74.9353
	2	71.4765	0.794382	69.9141	73.0388
	3	68.1529	0.818273	66.5436	69.7623
	4	64.2824	0.731694	62.8433	65.7214
2017	1	57.235	0.818705	55.6248	58.8452
	2	62.0219	0.765646	60.516	63.5277
	3	62.2186	0.788673	60.6675	63.7697
	4	61.388	0.705226	60.001	62.775

## Sheet: Chart
	Class		Mean	Std. Error	95% Confidence Interval
					Lower Bound	Upper Bound
	Second Year	Fall 1 2017	73.2647	0.849432	71.5941	74.9353
		Fall 12 2017	71.4765	0.794382	69.9141	73.0388
		Spring 1 2018	68.1529	0.818273	66.5436	69.7623
		Spring 2 2018	64.2824	0.731694	62.8433	65.7214
	First Year	Fall 1 2017	57.235	0.818705	55.6248	58.8452
		Fall 12 2017	62.0219	0.765646	60.516	63.5277
		Spring 1 2018	62.2186	0.788673	60.6675	63.7697
		Spring 2 2018	61.388	0.705226	60.001	62.775
	Repeated Measures ANOVA
	Class		p < 0.001
	Exam
		Linear	p < 0.001
		Quadratic	p < 0.001
		Cubic	p = 0.254
	Class by Exam
		Linear	p < 0.001
		Quadratic	p = 0.071
		Cubic	p = 0.518
