# Supplementary material for: Assessing the growth in clinical skills using a progress clinical skills examination
Source: PeerJ. 2020 May 1;8:e9091. doi: 10.7717/peerj.9091 (PMC7197398; doi:10.7717/peerj.9091)
Supplement: Supplemental Information 3 [file peerj-08-9091-s003.zip › Repeated measures results/History analysis.xlsx]

## Sheet: Repeated Measures
Between-Subjects Factors
		N
Matric Year	2016	170
	2017	183
Multivariate Testsa
Effect		Value	F	Hypothesis df	Error df	Sig.
History	Pillai's Trace	0.801547	469.869b	3	349	3.69572e-122
	Wilks' Lambda	0.198453	469.869b	3	349	3.69572e-122
	Hotelling's Trace	4.03898	469.869b	3	349	3.69572e-122
	Roy's Largest Root	4.03898	469.869b	3	349	3.69572e-122
History * MatricYear	Pillai's Trace	0.599313	174.001b	3	349	5.66931e-69
	Wilks' Lambda	0.400687	174.001b	3	349	5.66931e-69
	Hotelling's Trace	1.49571	174.001b	3	349	5.66931e-69
	Roy's Largest Root	1.49571	174.001b	3	349	5.66931e-69
a. Design: Intercept + MatricYear Within Subjects Design: History
b. Exact statistic
Mauchly's Test of Sphericitya
Measure:	MEASURE_1
Within Subjects Effect	Mauchly's W	Approx. Chi-Square	df	Sig.	Epsilonb
					Greenhouse-Geisser	Huynh-Feldt	Lower-bound
History	0.93457	23.6652	5	0.000251766	0.954211	0.965624	0.333333
Tests the null hypothesis that the error covariance matrix of the orthonormalized transformed dependent variables is proportional to an identity matrix.
a. Design: Intercept + MatricYear Within Subjects Design: History
b. May be used to adjust the degrees of freedom for the averaged tests of significance. Corrected tests are displayed in the Tests of Within-Subjects Effects table.
Tests of Within-Subjects Effects
Measure:	MEASURE_1
Source		Type III Sum of Squares	df	Mean Square	F	Sig.
History	Sphericity Assumed	115816	3	38605.4	592.643	1.51544e-225
	Greenhouse-Geisser	115816	2.86263	40457.9	592.643	2.25468e-215
	Huynh-Feldt	115816	2.89687	39979.7	592.643	6.56897e-218
	Lower-bound	115816	1	115816	592.643	2.24839e-77
History * MatricYear	Sphericity Assumed	43290.7	3	14430.2	221.523	2.15864e-111
	Greenhouse-Geisser	43290.7	2.86263	15122.7	221.523	1.94706e-106
	Huynh-Feldt	43290.7	2.89687	14943.9	221.523	1.13302e-107
	Lower-bound	43290.7	1	43290.7	221.523	3.48327e-39
Error(History)	Sphericity Assumed	68593.5	1053	65.141
	Greenhouse-Geisser	68593.5	1004.78	68.2669
	Huynh-Feldt	68593.5	1016.8	67.46
	Lower-bound	68593.5	351	195.423
Tests of Within-Subjects Contrasts
Measure:	MEASURE_1
Source		Type III Sum of Squares	df	Mean Square	F	Sig.
History	Linear	75935.1	1	75935.1	937.167	3.97095e-101
	Quadratic	39752.2	1	39752.2	682.354	2.62501e-84
	Cubic	129.001	1	129.001	2.29786	0.130452
History * MatricYear	Linear	38480.8	1	38480.8	474.918	3.36701e-67
	Quadratic	3849.19	1	3849.19	66.0721	7.53532e-15
	Cubic	960.752	1	960.752	17.1136	4.41095e-05
Error(History)	Linear	28440.2	351	81.0262
	Quadratic	20448.3	351	58.2574
	Cubic	19705	351	56.1396
Tests of Between-Subjects Effects
Measure:	MEASURE_1
Transformed Variable:	Average
Source	Type III Sum of Squares	df	Mean Square	F	Sig.
Intercept	5.56274e+06	1	5.56274e+06	42781.9	0
MatricYear	89083.9	1	89083.9	685.125	1.63947e-84
Error	45639	351	130.026
Estimated Marginal Means
Matric Year * History
Measure:	MEASURE_1
Matric Year		Mean	Std. Error	95% Confidence Interval
				Lower Bound	Upper Bound
2016	1	63.7588	0.855819	62.0756	65.442
	2	74.9824	0.668734	73.6671	76.2976
	3	73.8471	0.62679	72.6143	75.0798
	4	70.4412	0.584728	69.2912	71.5912
2017	1	31.2787	0.824861	29.6564	32.901
	2	55.5027	0.644543	54.2351	56.7704
	3	68.1421	0.604117	66.9539	69.3302
	4	64.5191	0.563577	63.4107	65.6275
Profile Plots

## Sheet: Chart
	Class		Mean	Std. Error	95% Confidence Interval
					Lower Bound	Upper Bound
	First Year	Fall 1 2017	31.2787	0.824861	29.6564	32.901
		Fall 12 2017	55.5027	0.644543	54.2351	56.7704
		Spring 1 2018	68.1421	0.604117	66.9539	69.3302
		Spring 2 2018	64.5191	0.563577	63.4107	65.6275
	Second Year	Fall 1 2017	63.7588	0.855819	62.0756	65.442
		Fall 12 2017	74.9824	0.668734	73.6671	76.2976
		Spring 1 2018	73.8471	0.62679	72.6143	75.0798
		Spring 2 2018	70.4412	0.584728	69.2912	71.5912
	Repeated Measures ANOVA
	Class		p < 0.001
	Exam
		Linear	p < 0.001
		Quadratic	p < 0.001
		Cubic	p = 0.130
	Class by Exam
		Linear	p < 0.001
		Quadratic	p < 0.001
		Cubic	p < 0.001
