# Supplementary material for: Assessing the growth in clinical skills using a progress clinical skills examination
Source: PeerJ. 2020 May 1;8:e9091. doi: 10.7717/peerj.9091 (PMC7197398; doi:10.7717/peerj.9091)
Supplement: Supplemental Information 3 [file peerj-08-9091-s003.zip › Repeated measures results/Interpersonal Skills analysis.xlsx]

## Sheet: Repeated Measures
Notes
Between-Subjects Factors
		N
Matric Year	2016	170
	2017	183
Multivariate Testsa
Effect		Value	F	Hypothesis df	Error df	Sig.
Interpersonal	Pillai's Trace	0.301495	50.213b	3	349	5.30051e-27
	Wilks' Lambda	0.698505	50.213b	3	349	5.30051e-27
	Hotelling's Trace	0.431629	50.213b	3	349	5.30051e-27
	Roy's Largest Root	0.431629	50.213b	3	349	5.30051e-27
Interpersonal * MatricYear	Pillai's Trace	0.156417	21.571b	3	349	7.71293e-13
	Wilks' Lambda	0.843583	21.571b	3	349	7.71293e-13
	Hotelling's Trace	0.18542	21.571b	3	349	7.71293e-13
	Roy's Largest Root	0.18542	21.571b	3	349	7.71293e-13
a. Design: Intercept + MatricYear Within Subjects Design: Interpersonal
b. Exact statistic
Mauchly's Test of Sphericitya
Measure:	MEASURE_1
Within Subjects Effect	Mauchly's W	Approx. Chi-Square	df	Sig.	Epsilonb
					Greenhouse-Geisser	Huynh-Feldt	Lower-bound
Interpersonal	0.703768	122.859	5	7.79149e-25	0.808473	0.816825	0.333333
Tests the null hypothesis that the error covariance matrix of the orthonormalized transformed dependent variables is proportional to an identity matrix.
a. Design: Intercept + MatricYear Within Subjects Design: Interpersonal
b. May be used to adjust the degrees of freedom for the averaged tests of significance. Corrected tests are displayed in the Tests of Within-Subjects Effects table.
Tests of Within-Subjects Effects
Measure:	MEASURE_1
Source		Type III Sum of Squares	df	Mean Square	F	Sig.
Interpersonal	Sphericity Assumed	5331.73	3	1777.24	47.4551	9.09694e-29
	Greenhouse-Geisser	5331.73	2.42542	2198.27	47.4551	9.1389e-24
	Huynh-Feldt	5331.73	2.45047	2175.79	47.4551	5.52873e-24
	Lower-bound	5331.73	1	5331.73	47.4551	2.61324e-11
Interpersonal * MatricYear	Sphericity Assumed	2524.23	3	841.41	22.4669	4.19609e-14
	Greenhouse-Geisser	2524.23	2.42542	1040.74	22.4669	7.45005e-12
	Huynh-Feldt	2524.23	2.45047	1030.1	22.4669	5.94206e-12
	Lower-bound	2524.23	1	2524.23	22.4669	3.11184e-06
Error(Interpersonal)	Sphericity Assumed	39435.9	1053	37.451
	Greenhouse-Geisser	39435.9	851.322	46.3232
	Huynh-Feldt	39435.9	860.116	45.8495
	Lower-bound	39435.9	351	112.353
Tests of Within-Subjects Contrasts
Measure:	MEASURE_1
Source		Type III Sum of Squares	df	Mean Square	F	Sig.
Interpersonal	Linear	4391.82	1	4391.82	87.0656	1.21975e-18
	Quadratic	227.981	1	227.981	6.54714	0.0109242
	Cubic	711.922	1	711.922	26.2809	4.88761e-07
Interpersonal * MatricYear	Linear	2070.38	1	2070.38	41.0441	4.78825e-10
	Quadratic	5.48833	1	5.48833	0.157613	0.691605
	Cubic	448.365	1	448.365	16.5516	5.85108e-05
Error(Interpersonal)	Linear	17705.4	351	50.4427
	Quadratic	12222.4	351	34.8215
	Cubic	9508.22	351	27.0889
Tests of Between-Subjects Effects
Measure:	MEASURE_1
Transformed Variable:	Average
Source	Type III Sum of Squares	df	Mean Square	F	Sig.
Intercept	1.14591e+07	1	1.14591e+07	158838	0
MatricYear	4137.39	1	4137.39	57.3495	3.26038e-13
Error	25322.3	351	72.1434
Estimated Marginal Means
Matric Year * Interpersonal
Measure:	MEASURE_1
Matric Year		Mean	Std. Error	95% Confidence Interval
				Lower Bound	Upper Bound
2016	1	91.5235	0.71546	90.1164	92.9307
	2	91.0765	0.51708	90.0595	92.0934
	3	91.9647	0.417558	91.1435	92.7859
	4	92.8765	0.362855	92.1628	93.5901
2017	1	85.4754	0.689579	84.1192	86.8316
	2	84.929	0.498376	83.9488	85.9091
	3	91.0109	0.402454	90.2194	91.8025
	4	92.3224	0.349729	91.6346	93.0102
Profile Plots

## Sheet: Chart
	Class		Mean	Std. Error	95% Confidence Interval
					Lower Bound	Upper Bound
	First Year	Fall 1 2017	85.4754	0.689579	84.1192	86.8316
		Fall 12 2017	84.929	0.498376	83.9488	85.9091
		Spring 1 2018	91.0109	0.402454	90.2194	91.8025
		Spring 2 2018	92.3224	0.349729	91.6346	93.0102
	Second Year	Fall 1 2017	91.5235	0.71546	90.1164	92.9307
		Fall 12 2017	91.0765	0.51708	90.0595	92.0934
		Spring 1 2018	91.9647	0.417558	91.1435	92.7859
		Spring 2 2018	92.8765	0.362855	92.1628	93.5901
	Repeated Measures ANOVA
	Class		p < 0.001
	Exam
		Linear	p < 0.001
		Quadratic	p = 0.011
		Cubic	p < 0.001
	Class by Exam
		Linear	p < 0.001
		Quadratic	p = 0.692
		Cubic	p < 0.001
