# Supplementary material for: Assessing the growth in clinical skills using a progress clinical skills examination
Source: PeerJ. 2020 May 1;8:e9091. doi: 10.7717/peerj.9091 (PMC7197398; doi:10.7717/peerj.9091)
Supplement: Supplemental Information 3 [file peerj-08-9091-s003.zip › Repeated measures results/Physical Exam analysis.xlsx]

## Sheet: Repeated Measures
Between-Subjects Factors
		N
Matric Year	2016	170
	2017	183
Multivariate Testsa
Effect		Value	F	Hypothesis df	Error df	Sig.
PE	Pillai's Trace	0.743117	336.532b	3	349	1.28555e-102
	Wilks' Lambda	0.256883	336.532b	3	349	1.28555e-102
	Hotelling's Trace	2.89282	336.532b	3	349	1.28555e-102
	Roy's Largest Root	2.89282	336.532b	3	349	1.28555e-102
PE * MatricYear	Pillai's Trace	0.420967	84.576b	3	349	3.80078e-41
	Wilks' Lambda	0.579033	84.576b	3	349	3.80078e-41
	Hotelling's Trace	0.727016	84.576b	3	349	3.80078e-41
	Roy's Largest Root	0.727016	84.576b	3	349	3.80078e-41
a. Design: Intercept + MatricYear Within Subjects Design: PE
b. Exact statistic
Mauchly's Test of Sphericitya
Measure:	MEASURE_1
Within Subjects Effect	Mauchly's W	Approx. Chi-Square	df	Sig.	Epsilonb
					Greenhouse-Geisser	Huynh-Feldt	Lower-bound
PE	0.984873	5.33071	5	0.376868	0.989901	1	0.333333
Tests the null hypothesis that the error covariance matrix of the orthonormalized transformed dependent variables is proportional to an identity matrix.
a. Design: Intercept + MatricYear Within Subjects Design: PE
b. May be used to adjust the degrees of freedom for the averaged tests of significance. Corrected tests are displayed in the Tests of Within-Subjects Effects table.
Tests of Within-Subjects Effects
Measure:	MEASURE_1
Source		Type III Sum of Squares	df	Mean Square	F	Sig.
PE	Sphericity Assumed	59746.6	3	19915.5	306.432	5.67377e-143
	Greenhouse-Geisser	59746.6	2.9697	20118.7	306.432	1.46145e-141
	Huynh-Feldt	59746.6	3	19915.5	306.432	5.67377e-143
	Lower-bound	59746.6	1	59746.6	306.432	9.16015e-50
PE * MatricYear	Sphericity Assumed	16294.8	3	5431.6	83.5738	1.66309e-48
	Greenhouse-Geisser	16294.8	2.9697	5487.02	83.5738	4.80534e-48
	Huynh-Feldt	16294.8	3	5431.6	83.5738	1.66309e-48
	Lower-bound	16294.8	1	16294.8	83.5738	5.04888e-18
Error(PE)	Sphericity Assumed	68436.3	1053	64.9917
	Greenhouse-Geisser	68436.3	1042.37	65.6547
	Huynh-Feldt	68436.3	1053	64.9917
	Lower-bound	68436.3	351	194.975
Tests of Within-Subjects Contrasts
Measure:	MEASURE_1
Source		Type III Sum of Squares	df	Mean Square	F	Sig.
PE	Linear	51562.1	1	51562.1	801.745	1.1872e-92
	Quadratic	2265.17	1	2265.17	34.5779	9.54208e-09
	Cubic	5919.34	1	5919.34	90.8522	2.64907e-19
PE * MatricYear	Linear	15824.2	1	15824.2	246.052	2.14313e-42
	Quadratic	342.514	1	342.514	5.22849	0.0228149
	Cubic	128.135	1	128.135	1.96666	0.161687
Error(PE)	Linear	22573.6	351	64.3124
	Quadratic	22993.7	351	65.5092
	Cubic	22868.9	351	65.1535
Tests of Between-Subjects Effects
Measure:	MEASURE_1
Transformed Variable:	Average
Source	Type III Sum of Squares	df	Mean Square	F	Sig.
Intercept	3.28989e+06	1	3.28989e+06	15380.4	6.3466e-292
MatricYear	137194	1	137194	641.39	3.21173e-81
Error	75079.5	351	213.902
Matric Year * PE
Measure:	MEASURE_1
Matric Year		Mean	Std. Error	95% Confidence Interval
				Lower Bound	Upper Bound
2016	1	52.0059	0.704816	50.6197	53.3921
	2	61.0647	0.809606	59.4724	62.657
	3	58.7882	0.801434	57.212	60.3645
	4	60.8059	0.781431	59.269	62.3428
2017	1	24.0055	0.67932	22.6694	25.3415
	2	38.1639	0.780319	36.6292	39.6986
	3	40.2623	0.772443	38.7431	41.7815
	4	51.3224	0.753164	49.8411	52.8037

## Sheet: Graph
	Class		Mean	Std. Error	95% Confidence Interval
					Lower Bound	Upper Bound
	First Year	Fall 1 2017	24.0055	0.67932	22.6694	25.3415
		Fall 12 2017	38.1639	0.780319	36.6292	39.6986
		Spring 1 2018	40.2623	0.772443	38.7431	41.7815
		Spring 2 2018	51.3224	0.753164	49.8411	52.8037
	Second Year	Fall 1 2017	52.0059	0.704816	50.6197	53.3921
		Fall 12 2017	61.0647	0.809606	59.4724	62.657
		Spring 1 2018	58.7882	0.801434	57.212	60.3645
		Spring 2 2018	60.8059	0.781431	59.269	62.3428
	Repeated Measures ANOVA
	Class		p < 0.001
	Exam
		Linear	p < 0.001
		Quadratic	p < 0.001
		Cubic	p < 0.001
	Class by Exam
		Linear	p < 0.001
		Quadratic	p = 0.023
		Cubic	p = 0.162
