# Supplementary material for: Assessing the growth in clinical skills using a progress clinical skills examination
Source: PeerJ. 2020 May 1;8:e9091. doi: 10.7717/peerj.9091 (PMC7197398; doi:10.7717/peerj.9091)
Supplement: Supplemental Information 3 [file peerj-08-9091-s003.zip › Repeated measures results/Post Encounter.xlsx]

## Sheet: Repeated Measures
Between-Subjects Factors
		N
Matric Year	2016	170
	2017	183
Multivariate Testsa
Effect		Value	F	Hypothesis df	Error df	Sig.
Post_En	Pillai's Trace	0.918934	1318.711b	3	349	5.60278e-190
	Wilks' Lambda	0.081066	1318.711b	3	349	5.60278e-190
	Hotelling's Trace	11.3356	1318.711b	3	349	5.60278e-190
	Roy's Largest Root	11.3356	1318.711b	3	349	5.60278e-190
Post_En * MatricYear	Pillai's Trace	0.394453	75.779b	3	349	9.09902e-38
	Wilks' Lambda	0.605547	75.779b	3	349	9.09902e-38
	Hotelling's Trace	0.651399	75.779b	3	349	9.09902e-38
	Roy's Largest Root	0.651399	75.779b	3	349	9.09902e-38
a. Design: Intercept + MatricYear Within Subjects Design: Post_En
b. Exact statistic
Mauchly's Test of Sphericitya
Measure:	MEASURE_1
Within Subjects Effect	Mauchly's W	Approx. Chi-Square	df	Sig.	Epsilonb
					Greenhouse-Geisser	Huynh-Feldt	Lower-bound
Post_En	0.980539	6.87288	5	0.230269	0.986762	0.99891	0.333333
Tests the null hypothesis that the error covariance matrix of the orthonormalized transformed dependent variables is proportional to an identity matrix.
a. Design: Intercept + MatricYear Within Subjects Design: Post_En
b. May be used to adjust the degrees of freedom for the averaged tests of significance. Corrected tests are displayed in the Tests of Within-Subjects Effects table.
Tests of Within-Subjects Effects
Measure:	MEASURE_1
Source		Type III Sum of Squares	df	Mean Square	F	Sig.
Post_En	Sphericity Assumed	101536	3	33845.5	1234.1	0
	Greenhouse-Geisser	101536	2.96029	34299.5	1234.1	0
	Huynh-Feldt	101536	2.99673	33882.4	1234.1	0
	Lower-bound	101536	1	101536	1234.1	5.95187e-117
Post_En * MatricYear	Sphericity Assumed	6388.47	3	2129.49	77.6468	2.22889e-45
	Greenhouse-Geisser	6388.47	2.96029	2158.06	77.6468	8.1486e-45
	Huynh-Feldt	6388.47	2.99673	2131.81	77.6468	2.47987e-45
	Lower-bound	6388.47	1	6388.47	77.6468	5.78751e-17
Error(Post_En)	Sphericity Assumed	28878.9	1053	27.4253
	Greenhouse-Geisser	28878.9	1039.06	27.7932
	Huynh-Feldt	28878.9	1051.85	27.4553
	Lower-bound	28878.9	351	82.276
Tests of Within-Subjects Contrasts
Measure:	MEASURE_1
Source		Type III Sum of Squares	df	Mean Square	F	Sig.
Post_En	Linear	20391	1	20391	723.23	2.87168e-87
	Quadratic	519.11	1	519.11	17.7546	3.19928e-05
	Cubic	80626.3	1	80626.3	3245.37	1.98809e-179
Post_En * MatricYear	Linear	6234.33	1	6234.33	221.119	3.94458e-39
	Quadratic	0.0392459	1	0.0392459	0.00134229	0.970795
	Cubic	154.104	1	154.104	6.20297	0.0132153
Error(Post_En)	Linear	9896.24	351	28.1944
	Quadratic	10262.6	351	29.2381
	Cubic	8720.07	351	24.8435
Tests of Between-Subjects Effects
Measure:	MEASURE_1
Transformed Variable:	Average
Source	Type III Sum of Squares	df	Mean Square	F	Sig.
Intercept	3.48338e+06	1	3.48338e+06	27422.3	0
MatricYear	78057	1	78057	614.49	4.02296e-79
Error	44586.6	351	127.027
Estimated Marginal Means
Matric Year * Post_En
Measure:	MEASURE_1
Matric Year		Mean	Std. Error	95% Confidence Interval
				Lower Bound	Upper Bound
2016	1	57.4941	0.594334	56.3252	58.663
	2	47.2824	0.559579	46.1818	48.3829
	3	68.2059	0.544097	67.1358	69.276
	4	55.5882	0.518452	54.5686	56.6079
2017	1	37.2568	0.572835	36.1302	38.3835
	2	29.6448	0.539337	28.5841	30.7055
	3	56.1038	0.524416	55.0724	57.1352
	4	46.0437	0.499698	45.0609	47.0265
Profile Plots

## Sheet: Graph
	Class		Mean	Std. Error	95% Confidence Interval
					Lower Bound	Upper Bound
	First Year	Fall 1 2017	37.2568	0.572835	36.1302	38.3835
		Fall 12 2017	29.6448	0.539337	28.5841	30.7055
		Spring 1 2018	56.1038	0.524416	55.0724	57.1352
		Spring 2 2018	46.0437	0.499698	45.0609	47.0265
	Second Year	Fall 1 2017	57.4941	0.594334	56.3252	58.663
		Fall 12 2017	47.2824	0.559579	46.1818	48.3829
		Spring 1 2018	68.2059	0.544097	67.1358	69.276
		Spring 2 2018	55.5882	0.518452	54.5686	56.6079
	Repeated Measures ANOVA
	Class		p < 0.001
	Exam
		Linear	p < 0.001
		Quadratic	p < 0.001
		Cubic	p < 0.001
	Class by Exam
		Linear	p < 0.001
		Quadratic	p = 0.971
		Cubic	p = 0.013
