# Supplementary material for: Assessing the growth in clinical skills using a progress clinical skills examination
Source: PeerJ. 2020 May 1;8:e9091. doi: 10.7717/peerj.9091 (PMC7197398; doi:10.7717/peerj.9091)
Supplement: Supplemental Information 3 [file peerj-08-9091-s003.zip › Repeated measures results/Safety.xlsx]

## Sheet: Repeated Measures
Between-Subjects Factors
		N
Matric Year	2016	170
	2017	183
Multivariate Testsa
Effect		Value	F	Hypothesis df	Error df	Sig.
Safety	Pillai's Trace	0.936602	1718.635b	3	349	1.32541e-208
	Wilks' Lambda	0.063398	1718.635b	3	349	1.32541e-208
	Hotelling's Trace	14.7734	1718.635b	3	349	1.32541e-208
	Roy's Largest Root	14.7734	1718.635b	3	349	1.32541e-208
Safety * MatricYear	Pillai's Trace	0.274552	44.027b	3	349	3.73756e-24
	Wilks' Lambda	0.725448	44.027b	3	349	3.73756e-24
	Hotelling's Trace	0.378459	44.027b	3	349	3.73756e-24
	Roy's Largest Root	0.378459	44.027b	3	349	3.73756e-24
a. Design: Intercept + MatricYear Within Subjects Design: Safety
b. Exact statistic
Mauchly's Test of Sphericitya
Measure:	MEASURE_1
Within Subjects Effect	Mauchly's W	Approx. Chi-Square	df	Sig.	Epsilonb
					Greenhouse-Geisser	Huynh-Feldt	Lower-bound
Safety	0.955059	16.0808	5	0.00661727	0.96963	0.981389	0.333333
Tests the null hypothesis that the error covariance matrix of the orthonormalized transformed dependent variables is proportional to an identity matrix.
a. Design: Intercept + MatricYear Within Subjects Design: Safety
b. May be used to adjust the degrees of freedom for the averaged tests of significance. Corrected tests are displayed in the Tests of Within-Subjects Effects table.
Tests of Within-Subjects Effects
Measure:	MEASURE_1
Source		Type III Sum of Squares	df	Mean Square	F	Sig.
Safety	Sphericity Assumed	244610	3	81536.7	1448.62	0
	Greenhouse-Geisser	244610	2.90889	84090.5	1448.62	0
	Huynh-Feldt	244610	2.94417	83083	1448.62	0
	Lower-bound	244610	1	244610	1448.62	1.23918e-126
Safety * MatricYear	Sphericity Assumed	7552.99	3	2517.66	44.7299	3.2882e-27
	Greenhouse-Geisser	7552.99	2.90889	2596.52	44.7299	1.83241e-26
	Huynh-Feldt	7552.99	2.94417	2565.41	44.7299	9.42183e-27
	Lower-bound	7552.99	1	7552.99	44.7299	8.93524e-11
Error(Safety)	Sphericity Assumed	59269.1	1053	56.2859
	Greenhouse-Geisser	59269.1	1021.02	58.0489
	Huynh-Feldt	59269.1	1033.4	57.3533
	Lower-bound	59269.1	351	168.858
Tests of Within-Subjects Contrasts
Measure:	MEASURE_1
Source		Type III Sum of Squares	df	Mean Square	F	Sig.
Safety	Linear	27640.5	1	27640.5	483.157	5.87586e-68
	Quadratic	133233	1	133233	2687.05	1.4504e-166
	Cubic	83736.9	1	83736.9	1349.15	2.69002e-122
Safety * MatricYear	Linear	7445.68	1	7445.68	130.151	7.42499e-26
	Quadratic	90.371	1	90.371	1.82261	0.177873
	Cubic	16.9372	1	16.9372	0.272888	0.60173
Error(Safety)	Linear	20080.1	351	57.2082
	Quadratic	17403.7	351	49.5833
	Cubic	21785.3	351	62.0664
Tests of Between-Subjects Effects
Measure:	MEASURE_1
Transformed Variable:	Average
Source	Type III Sum of Squares	df	Mean Square	F	Sig.
Intercept	7.40311e+06	1	7.40311e+06	88647.4	0
MatricYear	21330.7	1	21330.7	255.421	1.379e-43
Error	29312.7	351	83.5119
Estimated Marginal Means
Matric Year * Safety
Measure:	MEASURE_1
Matric Year		Mean	Std. Error	95% Confidence Interval
				Lower Bound	Upper Bound
2016	1	86.9588	0.612109	85.755	88.1627
	2	54.9353	0.579097	53.7964	56.0742
	3	77.8118	0.709726	76.4159	79.2076
	4	85.6824	0.520372	84.6589	86.7058
2017	1	72.4098	0.589967	71.2495	73.5702
	2	45.9016	0.558149	44.8039	46.9994
	3	72.3005	0.684053	70.9552	73.6459
	4	83.6612	0.501548	82.6748	84.6476
Profile Plots

## Sheet: Chart
	Class		Mean	Std. Error	95% Confidence Interval
					Lower Bound	Upper Bound
	First Year	Fall 1 2017	72.4098	0.589967	71.2495	73.5702
		Fall 12 2017	45.9016	0.558149	44.8039	46.9994
		Spring 1 2018	72.3005	0.684053	70.9552	73.6459
		Spring 2 2018	83.6612	0.501548	82.6748	84.6476
	Second Year	Fall 1 2017	86.9588	0.612109	85.755	88.1627
		Fall 12 2017	54.9353	0.579097	53.7964	56.0742
		Spring 1 2018	77.8118	0.709726	76.4159	79.2076
		Spring 2 2018	85.6824	0.520372	84.6589	86.7058
	Repeated Measures ANOVA
	Class		p < 0.001
	Exam
		Linear	p < 0.001
		Quadratic	p < 0.001
		Cubic	p < 0.001
	Class by Exam
		Linear	p < 0.001
		Quadratic	p = 0.178
		Cubic	p = 0.602
